# Supplementary material for: Comparison of Behavior and Genetic Structure in Populations of Family and Kenneled Beagles
Source: Front Vet Sci. 2020 Apr 15;7:183. doi: 10.3389/fvets.2020.00183 (PMC7174610; doi:10.3389/fvets.2020.00183)
Supplement: Supplementary file 3 [file Table_2.xlsx]

## Sheet: Variable_definition
Supplementary Table 2. Definition of the behavioral variables and raw behavioral and genetic data used in the analyses
Definition of the behavioural variables scored in each subtest
E: experimenter, O: owner.
Numbers in brackets after a variable indicate that it was scored separately in the different phases or in the different trials of the subtest
Subtest	Variable	Definition	score 0	score 1	score 2	score 3
Spontaneous activity 1,2	Moving	Time % of moving the legs	< 5%	5-49%	50-80%	> 80%
Greeting	Latency of approaching E	From noticing the E to reaching her	no approach	6-15s	1-5s	0s
	Latency of following E	From E stepping away to reaching her	no follow	6-15s	1-5 s	0s
Pendulum test	Moving	Time % of moving the legs	< 5%	5-49%	50-80%	> 80%
	Orientation to object	Time % of looking at the object	< 5%	5-49%	50-80%	> 80%
	Latency of eating	From dropping the food to eating it	no eat	6-15s	1-5s	0s
Separation	Orientation to O (1,2)	Time % of looking at the direction of O	< 5%	5-49%	50-80%	> 80%
	Moving (1,2)	Time % of moving the legs	< 5%	5-49%	50-80%	> 80%
	Latency of approaching E	From noticing the E to reaching her	no approach	6-15s	1-5s	0s
	Latency of following E	From E stepping away to reaching her	no follow	6-15s	1-5s	0s
	Playing with the E	Time % of playing with E	< 5%	5-49%	50-80%	> 80%
	Latency of approaching O	From noticing the O to reaching her	no approach	6-15s	1-5s	0s
	Latency of following O	From O stepping away to reaching her	no follow	6-15s	1-5s	0s
	Playing with the O	Time % of playing with O	< 5%	5-49%	50-80%	> 80%
Ball play	Intensity of playing	typical play behaviour	no interest	follow	return	give out
	Number of following	frequency	0x	1x	2x	3x
	Number of retrieving	frequency	0x	1x	2x	3x
	Number of giving out	frequency	0x	1x	2x	3x
Problem solving	Orientation to cage (1,2)	Time % of looking at the cage	< 5%	5-49%	50-80%	> 80%
	Number of looking at O (1,2)	frequency	0x	1x	2x	>2x
	Number of looking at E (1,2)	frequency	0x	1x	2x	>2x
	Latency of success (1,2)	From E stepping away to obtaining the food	no success	36-60s	10-35s	<10 s
Bone take away	Latency of grabbing (1,2)	From noticing the bone to grabbing it	no grab	10-60s	1-9s	0s
	Releasing the bone (1,2)	Stage the bone was released	no grab	asking	grabbing	pulling
	Aggression (1,2)	nominal score	no sign	snarl	growl	snap
	Reaction to artificial hand	nominal score	no reaction	peer	turn away	retreat
Threatening approach	Aggression	nominal score	no sign	snarl	growl	snap
	Vocalization	Time % of any type of vocalization	< 5%	5-49%	50-80%	> 80%
	Final reaction	nominal score	avoidant / aggressive	passive	hesitant/ submissive	friendly
	Latency of approaching E	From E crouching down to reaching her	no approach	10-30s	1-9s	0s
Umbrella	Reaction to umbrella	nominal score	no reaction	peer	step away	retreat
	Latency of approaching umbrella	From putting the umbrella down to reaching it	no approach	6-15s	1-5s	0s
Lying to the side	Latency of laying down	From first attempt to make the dog lie down to lying position	no lay down	10-60s	1-9s	0s
	Number of getting up attempts	frequency	0x	1-2x	>2x	no lay down
Food choice	Latency of choosing (1,2)	From E stepping back to reaching the plate	no choice	6-30s	1-5s	0s
Hiding	Orientation to O	Time % of looking at the direction of O	< 5%	5-49%	50-80%	> 80%
	Vocalization	Time % of any type of vocalization	< 5%	5-49%	50-80%	> 80%
	Latency of approaching O	From noticing the O to reaching her	no approach	6-15s	1-5s	0s
	Speed of approach	nominal score	no approach	walk	trot	run

## Sheet: Behavior_raw_data
Supplementary Table 2. Definition of the behavioral variables and raw behavioral and genetic data used in the analyses
Raw behavioral data used in the analyses
					Spontaneous activity	Greeting		Pendulum test			Separation										Ball play				Problem solving								Bone take away							Threatening approach				Umbrella		Lying to the side		Food choice
Dog ID	Group	subgroup	Sex	Age (y)	Moving	Latency of approaching E	Latency of following E	Moving	Orientation to object	Latency of eating	Orientation to O	Moving	Latency of approaching E	Latency of following E	Playing with the E	Orientation to O2	Moving2	Latency of approaching O	Latency of following O	Playing with the O	Intensity of playing	Number of following	Number of retrieving	Number of giving out	Orientation to cage	Number of looking at O	Number of looking at E	Latency of success	Orientation to cage2	Number of looking at O2	Number of looking at E2	Latency of success2	Latency of grabbing	Releasing the bone	Aggression	Latency of grabbing2	Releasing the bone2	Aggression2	Reaction to artificial hand	Aggression	Vocalization	Final reaction	Latency of approaching E	Reaction to umbrella	Latency of approaching umbrella	Latency of laying down	Number of getting up attempts	Latency of choosing	Latency of choosing2
K1	kennelled dog	Institute 1	male	3	3	3	3	2	1	1	2	1	3	3	1	2	0	3	3	1	1	3	0	0	3	0	0	2	1	3	1	0	3	3	0	3	3	0	0	0	0	3	2	0	3	0	3	3	3
K2	kennelled dog	Institute 1	male	6	2	3	2	2	1	3	1	2	2	2	0	0	1	3	3	0	1	3	0	0	0	0	0	0	3	0	0	1	2	3	0	2	3	0	0	0	0	3	3	3	0	2	0	1	0
K3	kennelled dog	Institute 1	male	4	3	3	1	2	0	0	0	2	3	0	1	0	1	3	1	0	1	1	0	0	1	0	0	0	1	0	1	0	2	0	0	2	0	0	0	0	0	1	1	1	3	0	3	1	0
K4	kennelled dog	Institute 1	male	6	2	3	3	2	3	3	1	3	3	3	0	0	1	3	3	0	0	1	0	0	3	0	0	3	1	2	0	0	0	0	0	0	0	0	0	0	0	2	2	2	1	1	1	2	2
K5	kennelled dog	Institute 1	male	2	2	0	0	0	1	1	0	2	1	0	0	1	1	1	0	0	0	2	0	0	3	0	0	1	3	0	0	1	3	2	0	3	2	0	1	0	0	0	0	1	3	1	1	1	1
K6	kennelled dog	Institute 1	male	3	1	0	0	0	0	0	0	1	0	0	0	0	1	0	0	0	0	0	0	0	0	0	0	0	0	0	0	0	0	0	0	0	0	0	0	0	0	0	0	3	0	1	1	0	0
K7	kennelled dog	Institute 1	male	2	0	1	1	1	1	0	1	2	2	1	0	0	0	1	1	0	0	0	0	0	0	0	0	0	0	0	0	0	0	0	0	0	0	0	0	0	0	0	3	3	0	0	3	0	0
K8	kennelled dog	Institute 1	male	2	1	3	1	2	0	0	0	1	3	0	1	0	1	1	2	1	1	1	0	0	1	2	0	0	1	0	0	0	3	3	0	3	3	0	1	0	0	3	3	3	1	2	1	3	2
K9	kennelled dog	Institute 1	male	2	2	3	1	1	1	3	1	1	3	1	1	0	1	3	1	0	2	3	1	1	3	0	0	3	3	0	0	3	3	3	2	3	3	2	0	0	0	3	3	1	1	1	1	3	3
K10	kennelled dog	Institute 1	male	2	0	1	0	0	1	0	0	1	1	0	0	0	0	1	0	0	0	0	0	0	0	0	0	0	0	0	0	0	0	0	0	0	0	0	0	0	0	2	0	1	0	1	1	0	0
K11	kennelled dog	Institute 1	male	2	1	2	1	1	0	0	2	1	2	0	0	0	1	2	0	0	1	2	0	0	1	0	1	0	1	0	1	0	0	0	0	0	0	0	2	0	0	1	0	2	0	0	3	2	0
K12	kennelled dog	Institute 1	male	3	1	0	0	0	0	0	0	2	0	0	0	0	1	0	0	0	0	0	0	0	0	0	0	0	0	0	0	0	0	0	0	0	0	0	3	0	0	0	0	3	0	2	0	0	0
K13	kennelled dog	Institute 1	male	3	3	3	0	2	0	0	0	3	0	0	0	0	1	0	0	0	0	0	0	0	0	0	1	0	0	0	0	0	0	0	0	0	0	0	3	0	0	0	0	3	0	0	3	0	0
K14	kennelled dog	Institute 1	male	2	1	0	0	0	0	0	1	0	0	0	0	0	0	1	1	0	0	0	0	0	1	0	0	0	3	0	0	3	3	0	0	0	0	0	3	0	0	1	0	2	0	2	1	3	1
K15	kennelled dog	Institute 1	female	3	2	1	1	2	1	3	1	2	3	3	0	0	2	1	2	0	1	3	0	0	3	0	0	1	1	2	1	0	3	3	0	3	0	0	0	0	0	3	2	0	3	2	0	3	3
K16	kennelled dog	Institute 1	female	2	1	0	0	1	1	3	0	3	0	0	0	0	3	0	0	0	0	0	0	0	0	0	0	0	0	0	0	0	0	0	0	0	0	0	0	0	0	0	0	3	0	1	0	0	0
K17	kennelled dog	Institute 1	female	2	2	0	0	0	0	0	0	0	0	0	0	0	0	0	0	0	0	0	0	0	0	0	0	0	0	0	0	0	0	0	0	0	0	0	0	0	0	0	0	3	0	3	0	0	0
K18	kennelled dog	Institute 1	female	2	2	3	0	2	1	3	2	2	3	3	0	2	2	1	3	0	1	1	0	0	3	0	0	2	3	0	0	1	3	3	0	3	3	0	1	0	0	0	3	3	1	3	0	3	3
K19	kennelled dog	Institute 1	male	2	1	0	0	0	0	0	0	0	0	0	0	0	0	0	0	0	0	0	0	0	0	0	0	0	0	0	0	0	0	0	0	0	0	0	0	0	0	1	0	3	0	0	3	0	0
K20	kennelled dog	Institute 1	male	2.76667	2	1	2	1	2	3	0	2	0	2	0	0	2	0	1	0	0	1	0	0	1	0	0	0	1	0	2	0	3	3	0	3	3	0	1	0	0	2	3	2	3	3	0	3	3
K21	kennelled dog	Institute 1	male	2	1	0	0	1	0	0	1	0	0	0	0	0	0	0	0	0	0	0	0	0	0	0	0	0	0	0	0	0	0	0	0	0	0	0	2	0	0	0	0	3	0	1	0	0	0
K22	kennelled dog	Institute 1	male	2	0	0	0	0	0	0	1	0	0	0	0	0	0	0	0	0	0	1	0	0	0	0	0	0	0	0	0	0	0	0	0	0	0	0	3	0	0	2	0	2	0	1	0	0	0
K23	kennelled dog	Institute 1	male	2.38611	0	3	1	3	2	0	1	1	0	0	0	0	1	1	0	1	2	2	1	0	3	0	0	1	3	0	0	2	3	3	0	3	3	0	0	0	0	1	2	0	3	0	3	3	3
K24	kennelled dog	Institute 1	male	2	0	0	0	0	0	0	0	0	0	0	0	0	0	0	0	0	0	0	0	0	0	0	0	0	0	0	0	0	0	0	0	0	0	0	3	0	0	1	0	3	0	3	0	0	0
K25	kennelled dog	Institute 1	male	2.38611	0	0	0	0	0	0	2	1	0	0	0	0	3	0	0	0	0	1	0	0	0	0	0	0	0	0	0	0	0	0	0	0	0	0	2	0	0	0	0	2	0	2	0	0	0
K26	kennelled dog	Institute 1	male	2.82778	0	0	0	0	0	0	1	1	0	0	0	2	0	0	0	0	0	1	0	0	0	0	0	0	0	0	0	0	0	0	0	0	0	0	2	0	0	0	0	3	0	3	0	0	0
K27	kennelled dog	Institute 1	male	3.00833	0	0	0	0	0	1	1	0	0	0	0	1	0	0	0	0	0	1	0	0	0	0	0	0	0	0	0	0	2	0	0	0	0	0	0	0	0	0	0	3	0	3	0	0	0
K28	kennelled dog	Institute 1	male	2	1	2	1	2	0	2	1	2	3	2	0	1	2	3	2	1	0	1	0	0	0	0	0	0	0	0	0	0	0	0	0	0	0	0	1	0	0	1	0	3	0	1	0	0	0
K29	kennelled dog	Institute 1	male	2	1	0	0	1	1	1	2	1	1	0	0	0	0	0	0	0	0	0	0	0	0	0	0	0	0	0	0	0	2	2	0	3	3	0	0	0	0	2	1	1	0	0	3	1	1
K30	kennelled dog	Institute 1	male	2.84167	2	3	3	3	2	1	1	1	3	3	1	0	1	3	3	1	1	1	0	0	3	0	0	3	3	0	0	2	3	3	0	3	3	0	0	0	0	3	3	0	3	0	3	3	3
K31	kennelled dog	Institute 1	male	3	0	0	0	0	1	2	0	3	0	0	0	0	1	0	0	0	0	0	0	0	0	0	0	0	0	0	0	0	0	0	0	0	0	0	1	0	0	0	0	2	0	0	3	0	0
K32	kennelled dog	Institute 1	male	2	0	0	0	0	0	0	0	1	0	0	0	0	3	0	0	0	0	0	0	0	0	0	0	0	0	0	0	0	0	0	0	0	0	0	0	0	0	1	0	3	0	0	3	0	0
K33	kennelled dog	Institute 1	male	1	3	3	3	2	1	1	2	1	1	3	0	2	1	3	3	0	0	1	0	0	1	1	0	0	1	1	0	0	3	3	0	0	0	0	1	0	0	3	3	0	3	0	3	2	2
K34	kennelled dog	Institute 1	male	2	0	0	0	1	1	1	1	1	0	1	1	0	2	0	0	0	0	0	0	0	2	0	0	1	3	1	1	1	0	0	0	0	0	0	1	0	0	1	2	0	1	0	3	3	2
K35	kennelled dog	Institute 1	male	2	0	0	0	0	0	0	3	0	0	0	0	2	0	0	0	0	0	1	0	0	0	0	0	0	0	0	0	0	0	0	0	0	0	0	0	0	0	0	0	3	0	0	3	0	0
K36	kennelled dog	Institute 1	male	2	0	0	0	0	0	0	0	0	0	0	0	0	0	0	0	0	0	0	0	0	0	0	0	0	0	0	0	0	0	0	0	0	0	0	0	0	0	1	0	2	0	2	0	0	0
K37	kennelled dog	Institute 1	male	2	1	0	0	0	0	0	0	1	0	0	0	0	0	0	0	0	0	0	0	0	0	0	0	0	0	0	0	0	0	0	0	0	0	0	2	0	0	1	0	3	0	0	3	0	0
K38	kennelled dog	Institute 1	female	3.38611	1	0	0		1	2	1	1	3	2	1	0	0	2	1	1	1	0	0	0	3	0	0	2	3	0	0	2	3	2	0	3	3	0	0	0	1	3	3	1	3	0	3	2	2
K39	kennelled dog	Institute 1	female	2.5	0	0	0	0	0	2	0	3	0	0	0	0	1	1	0	0	0	1	0	0	0	0	0	0	0	0	0	0	2	2	0	3	2	0	1	0	0	1	0	0	0	0	3	1	1
K40	kennelled dog	Institute 1	male	4.78333	1	3	3	1	1	1	1	1	3	3	0	1	2	3	3	0	1	1	0	0	3	0	0	1	3	0	0	2	2	3	0	0	0	0	1	0	0	1	3	2	0	0	3	3	1
K41	kennelled dog	Institute 1	female	1.11389	2	3	3	1	1	1	0	1	0	2	1	0	1	1	3	3	1	2	0	0	3	0	0	3	3	0	0	3	3	2	0	3	3	0	1	0	0	3	3	0	3	3	0	3	1
K42	kennelled dog	Institute 1	female	2.34167	2	2	2	1	1	1	0	1	2	1	0	0	2	2	3	0	1	3	0	0	3	0	0	2	3	0	0	3	3	3	0	3	3	0	0	0	0	3	3	0	2	1	2	1	1
K43	kennelled dog	Institute 1	male	3.175	1	1	2	1	0	0	1	1	0	0	1	0	1	1	1	0	1	1	0	0	3	0	0	3	3	0	0	3	1	3	0	2	3	0	1	0	0	2	3	3	2	0	3	2	3
K44	kennelled dog	Institute 1	female	1.13333	3	3	3	3	1	3	1	2	3	3	2	0	2	2	3	0	1	3	1	0	3	0	0	2	3	0	0	2	3	2	0	3	2	0	2	0	0	3	3	0	2	2	0	2	2
K45	kennelled dog	Institute 1	female	3.44444	1	0	0	1	1	2	0	2	0	0	0	0	1	2	2	0	0	0	0	0	2	0	0	2	3	0	0	2	2	1	0	1	0	0	0	0	0	0	2	3	0	2	0	1	1
K46	kennelled dog	Institute 1	female	1.15278	2	0	0	1	1	0	0	2	0	0	0	0	0	0	0	0	0	0	0	0	0	0	0	0	0	0	0	0	0	0	0	0	0	0	2	0	0	0	2	2	0	2	0	0	0
K47	kennelled dog	Institute 1	female	2.5	2	1	0	0	1	0	0	1	3	3	0	0	2	0	0	0	1	2	0	0	0	0	0	0	0	0	0	0	3	0	0	3	0	0	0	0	0	3	3	0	1	2	1	2	3
K48	kennelled dog	Institute 1	female	3.53611	1	0	0	0	2	3	1	1	0	3	0	2	3	0	0	0	0	0	0	0	0	1	2	0	0	0	0	0	3	0	0	3	0	0	2	0	0	1	0	3	0	0	3	2	2
K49	kennelled dog	Institute 1	male	2.45278	0	0	0	0	0	0	0	1	0	0	0	0	1	0	0	0	0	0	0	0	0	1	0	0	0	0	0	0	2	2	0	2	2	0	1	1	1	2	0	3	2	0	3	0	0
K50	kennelled dog	Institute 1	male	3.53611	0	0	0	0	1	0	1	1	0	0	0	1	3	2	0	0	1	1	0	0	1	0	0	0	0	0	3	0	2	0	0	0	0	0	1	0	0	1	0	2	3	2	0	2	0
K51	kennelled dog	Institute 1	male	4.175	0	0	0	0	0	0	0	1	0	0	0	0	0	0	0	0	0	0	0	0	0	0	0	0	0	0	0	0	0	0	0	0	0	0		0	0	1	0	0	3	2	0	2	1
K52	kennelled dog	Institute 1	male	4.17778	0	0	0	0	1	0	1	0	0	0	0	1	0	0	0	0	0	0	0	0	0	0	1	0	0	0	0	0	0	0	0	0	0	0	0	0	0	1	0	1	0	2	0	0	0
K53	kennelled dog	Institute 1	female	1.24722	1	1	1	0	1	3	1	3	0	0	0	1	1	1	2	0	1	2	0	0	2	3	2	1	3	3	1	0	2	0	0	0	0	0	1	1	1	2	0	2	1	0	3	2	2
K54	kennelled dog	Institute 1	male	2.5	0	1	1	1	0	2	0	1	2	1	0	0	1	0	0	0	0	0	0	0	2	2	0	2	1	1	1	0	0	0	0	0	0	0	1	0	0	2	0	3	2	2	0	3	3
K55	kennelled dog	Institute 1	female	1.24722	0	0	0	0	1	0	1	0	0	0	0	1	1	1	0	0	0	0	0	0	0	0	0	0	0	0	0	0	0	0	0	0	0	0	0	0	0	1	0	3	0	2	0	0	0
K56	kennelled dog	Institute 2	male	1.5	0	0	0	1	1	0	0	1	0	0	0	0	0	0	0	0	0	0	0	0	0	0	0	0	0	0	0	0	0	0	0	0	0	0	2	0	0	1	0	3	0	2	0	0	0
K57	kennelled dog	Institute 2	male	1.50556	0	0	0	1	0	0	0	0	0	0	0	0	0	0	0	0	0	0	0	0	0	0	0	0	0	0	0	0	0	0	0	0	0	0	1	0	0	0	2	3	0	2	0	0	0
K58	kennelled dog	Institute 2	male	2.64444	1	0	0	1	1	0	0	2	0	0	0						0	0	0	0	0	0	0	0	0	0	0	0	0	0	0	0	0	0	1	0	0	0	2	0	0	0	3	0	0
K59	kennelled dog	Institute 2	male	3.28056	0	0	0	0	0	0	0	0	0	0	0	0	0	0	0	0	0	0	0	0	0	0	0	0	0	0	0	0	0	0	0	0	0	0	0	0	0	1	0	0	0	3	0	0	0
K60	kennelled dog	Institute 2	female	1.00278	0	0	0	0	0	0	0	0	0	0	0	0	0	0	0	0	0	0	0	0	1	1	0	0	0	2	1	0	0	0	0	0	0	0	0	0	0	1	0	0	0	0	3	0	0
K61	kennelled dog	Institute 2	female	1.03611	0	2	1	0	0	0	0	0	0	0	0	0	0	2	1	0	0	0	0	0	0	0	0	0	1	1	0	0	0	0	0	0	0	0	1	0	0	3	3	0	1	1	0	0	0
K62	kennelled dog	Institute 2	male	1.06111	0	0	0	0	1	0	0	2	0	1	1	0	1	2	2	3	1	3	0	0	2	0	0	1	1	2	0	1	1	0	0	2	0	0	1	0	0	2	1	1	1	2	0	2	2
K63	kennelled dog	Institute 2	male	1.06111	0	0	0	0	0	0	0	0	0	0	0	0	0	0	0	0	0	0	0	0	1	0	0	0	0	0	0	0	0	0	0	0	0	0	1	0	0	2	1	0	0	0	3	2	2
K64	kennelled dog	Institute 2	male	4.11667	0	0	0	0	0	0	0	1	0	0	0	0	1	0	0	0	0	1	0	0	1	1	0	0	1	1	0	0	3	0	0	0	3	0	0	0	0	2	3	0	3	2	0	3	3
K65	kennelled dog	Institute 2	male	4.11667	2	3	3	2	1	3	0	1	3	2	1	0	0	2	0	0	0	1	0	0	1	2	2	0	1	1	1	0	0	0	0	0	0	0	0	0	0	3	3	0	1	2	0	2	3
K66	kennelled dog	Institute 2	female	1.6	2	2	1	1	1	0	1	2	1	0	0	1	0	3	3	0	1	1	0	0	1	3	3	0	0	0	1	0	0	0	0	0	0	0	0	0	0	2	3	0	3	0	3	1	0
K67	kennelled dog	Institute 2	female	1.51111	1	1	0	0	0	0	1	0	0	0	1	0	1	0	0	0	0	0	0	0	0	0	1	0	0	0	0	0	0	0	0	0	0	0	1	0	0	0	0	2	0	1	0	0	0
K68	kennelled dog	Institute 2	male	1.74167	0	0	0	0	1	0	1	1	0	0	0	1	1	1	1	0	0	0	0	0	0	0	1	0	0	0	1	0	0	0	0	0	0	0	0	0	0	0.5	2	0	0	0	3	1	0
K69	kennelled dog	Institute 2	male	1.75833	0	2	0	1	1	0	1	1	0	0	0	1	0	0	0	0	0	0	0	0	0	1	1	0	0	1	2	0	0	0	0	0	0	0	0	0	0	2	0	1	0	1	0	0	0
K70	kennelled dog	Institute 2	male	1.47778	0	0	0	0	0	0	0	0	0	0	0	0	0	0	0	0	0	0	0	0	0	0	0	0	0	0	0	0	0	0	0	0	0	0	0	0	0	1	0	3	0	0	3	0	0
K71	kennelled dog	Institute 2	male	1.56389	0	0	1	0	0	0	0	0	0	0	1	0	0	0	1	0	0	0	0	0	0	1	1	0	0	2	0	0	0	0	0	0	0	0	3	0	0	2	2	3	3	0	3	0	3
K72	kennelled dog	Institute 2	female	6.51667	3	1	0	1	1	0	1	0	2	0	0	0	0	0	0	0	0	1	0	0	1	3	3	0	2	0	2	0	1	0	0	0	0	0	1	1	1	0	2	3	1	0	3	3	3
K73	kennelled dog	Institute 2	female	6.61389	0	0	1	1	0	0	0	3	3	3	0	0	2	1	1	0	0	0	0	0	1	3	1	0	1	3	1	0	0	0	0	0	0	0	0	0	0	0	2	3	1	0	3	2	3
K74	kennelled dog	Institute 2	female	1	0	2	0	2	1	3	0	1	2	3	2	0	2	3	3	1	2	3	2	1	1	3	3	1	2	3	3	0	3	0	0	3	2	0	0	0	0	0	3	0	3	0	3	3	3
K75	kennelled dog	Institute 2	female	1	0	0	0	0	1	1	0	1	0	0	0	0	0	0	0	0	0	0	0	0	1	3	3	0	0	1	3	0	2	0	0	2	0	0	3	0	0	0.5	0	3	0	0	3	0	0
K76	kennelled dog	Institute 2	female	1	0	1	1	1	2	2	0	1	2	2	2	0	0	2	3	1	1	3	0	0	1	3	1	0	1	3	0	0	2	1	0	2	0	0	3	0	1	0	2	2	2	2	0	3	3
K77	kennelled dog	Institute 2	female	1	3	2	3	3	1	3	0	2	0	2	0	0	2	2	2	0	1	3	0	0	1	3	1	0	1	3	1	0	1	2	0	2	2	0	1.5	1	1	0	1	1	1	2	2	3	3
K78	kennelled dog	Institute 2	female	1	0	0	0	0	0	0	0	1	1	0	0	0	1	1	1	0	0	0	0	0	0	3	2	0	0	3	0	0	0	0	0	0	0	0	3	0	0	0	3	3	0	1	0	0	0
A1	adopted dog		male	1.075	2	3	3	2	3	3	1	1	1	2	1	2	1	0	3	1	0	1	0	0	2	1	1	0	3	0	0	1	0	0	0	0	0	0	0	1	1	3	3	2	1	2	0	2	3
A2	adopted dog		female	1.07778	1	3	3	2	2	3	1	2	3	3	3	1	1	3	3	2	1	3	0	0	2	0	1	0	3	0	0	3	1	0	0	0	0	0	0	2	2	1	3	0	2	1	1	3	3
A3	adopted dog		female	1.08056	2	3	2	1	2	3	1	1	3	3	2	1	1	2	3	0	0	0	0	0	3	0	0	2	2	0	1	2	0	0	0	0	0	0	2	0	0	2	3	2	2	2	0	3	3
A4	adopted dog		female	1.02778	1	3	0	1	3	3	1	1	3	3	2	1	0	2	3	2	1	3	0	0	2	0	1	2	1	2	3	0	3	3	0	2	3	3	0	1	2	1	3	3	1	1	1	3	3
A5	adopted dog		male	1.01667	1	3	3	1	3	3	1	1	3	3	2	2	1	2	3	3	3	3	3	3	2	2	3	0	3	0	1	3	2	1	0	3	3	2	0	0	0	3	3	0	3	0	3	2	2
A6	adopted dog		male	1.06944	2	3	3	1	2	3	1	1	1	3	0	0	0	1	3	0	0	0	0	0	1	3	3	0	1	0	3	0	3	0	0	3	0	0	3	0	1	2	3	2	0	0	3	3	3
A7	adopted dog		male	1.025	2	3	3	2	2	3	2	1	2	3	2	2	0	2	3	1	0	1	1	1	1	3	3	0	1	1	1	0	3	1	0				1	0	0	3	3	0	3	2	1	3	3
A8	adopted dog		female	1.10556	1	3	3	1	3	3	1	1	0	2	0	1	1	3	3	1	0	0	0	0	2	1	3	0	2	1	2	1	3	0	0	2	0	0	0	0	0	2	2	2	2	1	0	3	0
A9	adopted dog		female	1.11389	1	3	3	1	3	3	2	1	3	3	3	3	1	3	3	3					2	1	2	0	1	0	3	0	3	3	0	3	3	0	0	0	0	3	3	1	3	3	0	3	3
A10	adopted dog		female	1.13333	1	2	2	1	1	0	1	1	1	3	0	2	1	2	2	0	0	0	0	0	1	3	3	0	0	1	1	0	0	0	0	0	0	0	0	0	1	0	3	2	1	1	0	0	0
A11	adopted dog		male	1.00556	1	3	3	2	3	3	3	1	3	3	2	3	1	3	3	2	3	3	3	0	3	3	3	0	2	3	3	0	3	3	0	3	3	0	0	0	1	0	3	0	3	0	3	3	3
A12	adopted dog		female	1.25278	1	3	3	3	3	3	2	1	3	3	3	2	1	3	3	3	3	3	3	0	3	0	0	2	3	0	0	3	3	3	0	3	3	0	0	0	0	3	3	0	3	0	3	3	3
A13	adopted dog		male	1.28333	1	3	2	1	3	3	0	1	3	3	3	2	1	3	3	3	3	3	3	3	3	0	0	3	3	0	0	2	3	3	0	3	3	0	0	0	3	3	3	0	2	0	3	3	3
F1	family dog	tested with owner	female	3.78333	2	1	1	1	2	3	2	1	3	1	3	0	1	3	3	3	0	0	0	0	3	0	0	3	3	1	1	1	3	3	0	3	3	0	0	0	1	1	0	1	3	0	3	3	3
F2	family dog	tested with experimenter	female	1	3	1	3	1	2	2	2	2	1	3	0	2	1	3	3	0	0	0	0	0	3	0	0	2	3	0	0	3	3	3	0	3	3	0	0	1	1	2	3	0	3	3	2	3	3
F3	family dog	tested with experimenter	female	3	3	3	3	3	3	3	3	0	3	1	0	2	1	3	3	0	0	0	0	0	3	1	0	0	3	0	0	2	3	3	2	3	3	2	0	1	3	2	3	1	3	2	1	3	3
F4	family dog	tested with experimenter	male	1.475	3	3	1	3	1	3	2	1	3	1	0	1	1	3	3	2	2	3	2	0	3	0	0	2	3	0	0	2	1	2	0	2	3	2	0	1	3	2	1	3	3	1	1	2	3
F5	family dog	tested with experimenter	male	1	2	1	1	3	3	3	1	1	3	1	1	0	1	3	3	0	2	3	2	0	3	0	0	3	3	0	0	3	3	3	0	3	3	2	0	0	2	3	3			1	1	3	3
F6	family dog	tested with experimenter	male	1.14167	1	3	2	3	1	2	1	1	3	3	3	1	1	3	2	3	3	3	2	0	3	0	0	2	3	0	0	3	1	0	0	2	2	2	0	0	1	3	3	1	3	2	0	3	3
F7	family dog	tested with experimenter	female	2	2	1	1	2	2	3	3	1	3	1	0	3	2	3	3	0	1	3	1	0	3	0	0	1	3	0	0	3	0	0	0	0	0	0	1	0	0	1	0	3	3	2	2	3	3
F8	family dog	tested with experimenter	male	1.225	3	1	1	2	2	3	0	3	3	2	1	1	1	2	2	0	1	1	0	0	1	0	0	1	2	1	0	1	3	2	0	3	2	0	0	1	1	0	2	3	3	2	0	3	3
F9	family dog	tested with experimenter	female	1.475	1	2	1	2	1	3	2	1	2	1	1	0	1	3	2	2	3	3	2	2	3	0	0	2	3	0	0	2	3	3	0	3	3	0	0	1	2	2	1	1	3	2	1	3	3
F10	family dog	tested with experimenter	female	1.18889	1	3	1	1	1	3	3	1	2	1	2	3	1	2	3	0	2	2	1	1	3	0	0	3	3	0	0	2	3	0	0	3	3	2	0	0	0	1	2	2	2	1	1	3	2
F11	family dog	tested with experimenter	male	8.22778	1	1	0	1	1	3	0	1	3	3	0	0	0	1	0	0	0	0	0	0	3	0	0	2	3	0	0	3	3	3	0	3	3	0	0	0	0	1	3	1	3	3	0	3	3
F12	family dog	tested with experimenter	male	1.04444	1	1	1	1	2	3	3	1	2	1	0	2	1	2	3	3	3	3	3	3	3	0	0	3	3	0	0	3	3	3	0	3	3	0	0	0	0	1	0	2	3	3	1	3	3
F13	family dog	tested with experimenter	female	1.15556	1	3	3	2	3	3	1	1	3	3	3	1	0	3	3	2	3	3	0	0	3	2	1	0	3	1	1	3	2	2	0	3	1	0	0	1	1	2	2	1	3	0	3	3	3
F14	family dog	tested with owner	male	2.49444	1	3	3	2	3	3	3	1	2	0	0	3	1	3	0	0	0	0	0	0	3	0	0	3	3	0	0	3	3	2	0	3	2	0	0	0	0	0	0	0	3	0	3	3	3
F15	family dog	tested with owner	male	1.63333	0	3	3	1	2	3	1	1	0	3	2	1	1	0	3	0	1	1	0	0	3	0	0	2	3	0	0	1	3	3	0	3	3	0	0	0	0	1	3	1	3	2	0	3	3
F16	family dog	tested with owner	female	3.23056	1	3	1	3	3	3	0	2	3	1	0	0	1	3	0	0	0	0	0	0	3	0	0	1	3	0	0	2	3	2	0	3	1	0	0	1	1	2	3	1	3	0	3	3	3
F17	family dog	tested with owner	male	1.00833	1	3	3	2	2	3	2	1	1	1	2	1	2	3	3	1	1	2	0	0	3	0	0	1	3	0	0	2	3	3	2	3	3	0	0	0	0	2	3	0	3	0	3	3	3
F18	family dog	tested with owner	male	0.994444	3	3	3	2	2	3	1	3	3	1	3	0	3	3	1	0	0	0	0	0	3	0	0	2	3	0	0	2	3	1	0	3	3	0	0	0	0	3	3	0	3	0	3	3	3
F19	family dog	tested with owner	male	8.46389	1	2	0	3	3	3	1	1	2	1	0	1	1	2	1	0	0	0	0	0	3	0	0	3	3	0	0	2								1	1	2	3	0	3	1	1	3	3
F20	family dog	tested with owner	female	1.05	1	3	1	2	1	3	1	1	3	3	0	0	2	3	3	3	2	3	0	0	3	1	0	0	3	0	0	2								0	0	0	3	0	3	2	1	3	3
F21	family dog	tested with owner	male	10.3139	1	0	0	1	2	3	0	1	1	0	0	2	1	0	0	0	2	2	2	0	3	0	0	2	3	0	0	3								1	1	0	2	0	3	1	1	3	3
F22	family dog	tested with owner	male	1.60833	1	3	1	2	1	3	1	2	3	3	0	1	1	3	3	3	3	3	3	3	3	0	0	2	3	0	0	3								0	0	3	3	3	3	3	1	3	3
F23	family dog	tested with owner	male	1.49444	1	3	1	3	3	3	1	1	3	2	3	0	2	3	2	3	2	2	0	0	3	0	0	3	3	0	0	3								1	1	3	3	0	3	0	3	3	3
F24	family dog	tested with owner	male	3.92778	1	3	1	2	3	3	2	1	2	1	0	2	2	3	2	2	2	1	0	0	3	0	0	3	3	0	0	2								1	2	2	3	3	1	1	1	3	3
F25	family dog	tested with owner	female	10.2056	2	1	1	1	2	3	3	1	1	1	0	3	1	3	2	0	0	0	0	0	3	0	0	2	3	0	0	3	3	3	0	3	3	0	0	1	1	2	2	1	2	3	2	3	3
F26	family dog	tested with owner	female	8.58611	1	1	0	3	1	3	1	1	2	1	0	1	2	3	2	0	0	0	0	0	3	0	0	0	3	0	0	2	3	2	0	3	3	0	0	0	0	3	3	0	0	2	1	3	3
F27	family dog	tested with owner	female	2.35278	1	3	3	2	3	3	0	3	1	1	0	0	2	1	0	0	0	0	0	0	3	0	0	2	3	0	0	2	3	0	2	3	0	2	0	0	0	1	0	0	3	0	3	3	3
F28	family dog	tested with owner	female	6.76667	1	2	1	3	1	3	2	2	1	1	2	3	1	3	3	3	3	3	2	2	3	0	0	3	3	0	0	2	0	0	0	0	0	0	0	1	1	1	3	1	3	2	1	3	3
F29	family dog	tested with experimenter	male	4.07778	1	0	0	1	0	0	1	1	2	1	0	1	1	2	1	0	1	1	0	0	3	0	0	2	3	0	0	2	0	0	0	0	0	0	0	0	0	3	0			2	0	3	3
F30	family dog	tested with owner	male	3.56667	1	2	2	3	1	3	1	3	2	1	1	0	1	3	3	0	2	3	3	1	3	0	0	3	3	0	0	3	3	3	0	3	3	0	0	1	1	3	1	0	3	2	1	3	3
F31	family dog	tested with owner	male	4.18889	1	1	1	1	1	3	3	1	2	1	3	3	1	3	2	3	1	2	2	0	2	2	0	0	1	2	1	0	3	2	0	3	3	0	1	1	1	3	2	1	1	0	3	3	3
F32	family dog	tested with owner	female	2.06111	1	3	1	3	2	1	2	1	3	3	0	1	0	3	3	0	2	2	1	0	3	1	0	1	3	1	0	1	3	3	0	3	3	0	0	0	0	3	3	0	3	0	3	3	3
F33	family dog	tested with owner	female	3.09722	3	2	1	1	2	3	3	3	2	1	0	2	1	2	1	2	2	2	0	0	3	1	1	1	3	1	1	2	3	3	0	3	2	0	2	0	0	2	3	2	1	2	1	3	3
F34	family dog	tested with owner	female	4.3	1	2	1	3	3	3	3	1	2	1	2	3	1	3	3	3	3	3	3	3	3	0	1	1	3	0	0	2	3	1	0	3	1	0	0	0	0	1	2	3	1	0	3	3	3
F35	family dog	tested with owner	female	4.04167	2	3	1	1	3	3	2	1	3	2	0	0	2	3	0	0	0	0	0	0	3	0	0	3	3	1	1	0	3	0	0	3	2	0	1							0	3	3	3
F36	family dog	tested with owner	female	1	2	1	3	2	1	3	2	1	3	3	0	1	1	3	3	0	0	1	0	0	3	0	0	3	3	0	0	3	3	2	0	0	0	0	1	0	0	2	2	3	3	0	3	3	3
F37	family dog	tested with owner	female		0	2	2	1	0	2	0	0	0	3	0	1	1	3		0	0	0	0	0	3	1	0	2	3	0	0	3	2	3	2	0	3	0	0	0	0	1	2	3	1	2	2	3	3
[truncated: 24 more columns]

## Sheet: Genotype data
Supplementary Table 2. Definition of the behavioral variables and raw behavioral and genetic data used in the analyses
Genotype data of family and kenneled dogs at each examined locus
Colour represents the applied fluorescent dye on the locus. Blue: 6-FAM, Green: VIC, Red: PET, Black: NED. In case of FH2584 there is only one allele observed in male dogs because this locus is located on X Chromosome.
Family dogs	PEZ1		PEZ5		PEZ3		PEZ21		PEZ16		REN124F09		PEZ19		WILMS-TF		FH2054		FH2584		vWF.X
1	11	12	8	9	24	29	11	11	19	22	8	10	11	11	15	17.3	11	15	18.2	18.2	9	9
2	11	13	9	9	24	30	9	11	19	20	7	10	11	12	15.3	15.3	12	12	18		9	9
3	12	13	8	9	24	24	11	11	19	20	7	10	11	12	14	15.3	12	15	19	19.3	9	9
4	13	15	6	8	24	30	11	12	19	21	8	10	11	11	13	14	15	15	18	20	9	9
5	13	15	8	9	24	24	11	11	20	21	8	9	11	11	15.3	16.3	10	12	19.3		9	9
6	11	13	8	9	29	30	9	9	20	22	7	8	11	11	13	14	15	15	18	18	9	9
7	11	13	6	9	24	25	9	11	19	22	8	9	11	11	13	14	12	12	19		9	9
8	11	11	9	9	24	29	11	11	17	22	7	10	11	11	13	14	12	12	19		9	9
9	11	11	8	9	24	24	9	11	17	20	7	8	11	11	15	15.3	11	12	18.2		9	9
10	11	11	6	8	24	27	9	12	20	22	7	8	11	11	14	14	12	15	18	18	9	9
11	11	13	8	9	24	25	10	11	18	24	9	10	11	11	14	15	12	13	18	19	9	10
12	12	13	9	9	25	25	11	11	18	20	7	9	11	11	14	15	12	15	18		9	10
13	12	13	8	9	27	30	9	11	20	21	8	10	11	12	14	17.3	12	12	18		9	9
14	11	13	9	9	27	29	9	11	19	20	7	9	11	11	14	14	12	12	18		9	10
15	11	11	8	8	24	25	11	11	19	20	7	8	11	11	14	15.3	12	15	18		9	10
16	11	13	6	8	24	24	9	11	20	20	8	8	10	12	14	17	12	12	18.2	18.2	9	9
17	11	12	9	9	24	24	10	11	17	20	7	9	11	11	15	15	12	12	19	19	9	9
18	11	13	6	6	24	26	10	11	17	22	7	8	11	11	14	14.3	15	15	18	19.3	9	9
19	12	13	8	9	27	27	11	12	18	23	8	10	12	12	15	18	11	12	17.3	18.3	9	9
20	11	13	6	8	25	30	12	12	16	19	8	8	10	11	13	13	12	12	19		9	9
21	11	13	8	8	25	29	9	12	21	22	8	10	11	12	14	17	13	15	18	19.3	9	10
22	11	11	8	8	24	29	8	12	19	20	8	10	10	11	14	17	12	13	18	18	9	10
23	11	11	8	8	25	27	11	11	19	21	9	10	10	11	13	17.3	10	15	18	18	9	10
24	12	13	8	9	25	25	10	11	20	24	8	9	11	11	14	15.3	12	12	18	18.2	9	10
25	11	11	8	9	24	24	9	11	17	20	7	8	11	11	15	15.3	11	12	18.2		9	9
26	11	13	9	9	25	30	11	11	20	20	8	9	10	11	15.3	15.3	12	12	18	19	10	10
27	12	13	8	9	29	29	9	9	19	20	9	10	10	11	14	15	12	13	19	19	9	9
Kenneled dogs
1	12	12	8	8	25	25	10	11	18	18	8	8	11	11	13	18	12	12	18		9	9
2	12	13	8	10	24	30	11	11	18	21	8	9	11	12	15.3	16	11	13	19		9	9
3	12	12	6	10	24	25	9	10	16	18	8	8	10	11	13	17	12	15	19		9	9
4	12	12	6	8	25	25	10	11	18	18	8	8	11	11	13	18	12	12	18		9	10
5	12	14	8	10	25	25	9	10	16	18	8	8	11	11	13	15	12	15	19		9	10
6	11	13	6	8	24	24	11	11	20	22	7	7	11	12	14	15	12	13	18		9	9
7	12	13	8	8	27	30	9	12	18	20	8	8	11	12	15.3	16	11	12	19		9	9
8	11	13	9	9	25	30	9	11	21	21	8	10	10	11	14	17.3	12	12	18.2		9	10
9	12	12	8	8	24	25	9	10	18	20	8	8	10	11	13	18	12	13	20.3		9	9
10	12	12	8	9	24	25	10	10	17	18	8	8	11	12	14	15	12	12	19		9	9
11	9	13	9	9	25	25	11	11	18	22	8	8	11	11	13	15	12	12	20.3		9	9
12	11	13	8	8	24	25	11	11	20	22	7	9	11	12	14	15.3	13	15	19		9	9
13	12	13	8	8	24	29	11	11	16	18	8	9	11	12	14	15	10	12	19.3		9	9
14	12	13	8	8	24	29	9	11	18	18	8	9	12	12	16	16	12	12	19		9	10
15	12	13	8	10	24	24	11	12	18	20	8	8	11	12	14	16	12	14	19		9	10
16	12	13	8	10	24	29	9	9	18	20	8	9	12	12	16	17	13	14	19		9	10
17	12	13	8	8	24	29	9	9	18	20	8	8	12	12	14	16	12	13	19		9	10
18	13	13	8	9	27	27	9	10	20	21	8	10	11	11	13	17	10	15	19		9	9
19	12	12	6	9	27	27	11	11	20	21	8	8	11	12	14	14	12	12	14.3		9	9
20	9	13	6	9	24	27	11	11	18	19	8	9	11	11	16.3	18	10	12	17.3		9	10
21	11	13	8	8	27	30	11	12	17	21	8	8	10	12	13	14	12	16	14.3		9	9
22	11	13	6	8	24	25	11	11	20	21	8	10	11	11	14	15.3	10	11	19.3		9	9
23	13	13	9	9	24	28	11	11	18	22	8	9	10	12	13	16	12	14	17.3		9	10
24	9	13	9	9	24	24	9	12	19	21	7	8	10	11	14	16	12	12	17.3		9	9
25	13	13	8	9	24	29	11	11	18	20	8	9	10	11	14	16	12	12	18		9	10
26	11	13	8	9	24	27	11	11	19	19	8	8	11	11	14	16.3	12	12	18.2		9	9
27	12	13	8	8	25	25	11	12	21	24	8	10	11	12	15.3	15.3	13	15	17.3		9	10
28	11	13	8	10	25	27	11	11	20	21	8	8	11	11	16	16.3	11	13	19		9	10
29	13	13	6	10	24	28	11	11	18	22	7	8	11	12	15	16	12	12	17.3		9	9
30	13	15	8	9	24	24	11	11	18	21	8	10	11	11	16.3	17.3	10	11	18		9	9
31	11	12	8	9	27	27	9	11	19	20	8	10	11	11	14	17	10	12	14.3		9	9
32	11	13	8	9	24	25	10	11	20	21	8	10	10	11	13	15.3	12	15	18.2		9	9
33	11	11	8	9	27	28	9	11	18	20	8	9	10	12	14	15.3	10	10	18	18.3	9	9
34	13	13	6	9	24	30	11	11	18	20	8	8	12	12	15.3	18	10	12	18.3	19	9	9
35	12	13	6	8	24	30	9	11	18	20	8	8	12	12	15.3	18	10	12	18	19	9	9
36	12	13	8	10	27	28	9	11	19	20	8	9	11	12	14	15.3	12	15	18.3		9	9
37	11	11	6	10	28	30	9	11	20	20	8	9	10	12	14	18	10	12	19		9	9
38	13	13	8	9	25	30	11	12	18	19	8	10	11	12	17.3	18	10	13	18.3		9	9
39	11	12	8	9	28	30	9	11	18	20	9	9	12	12	14	14	10	10	18	18.3	9	9
40	11	12	8	10	24	28	9	9	18	20	8	8	11	12	15.3	18	12	12	18	18	9	9
41	11	13	8	9	25	27	11	11	18	19	8	10	11	12	14	17.3	10	15	19		9	9
42	12	12	9	10	28	29	9	11	18	20	9	9	11	12	15.3	17.3	10	12	18	18	9	9
43	11	13	8	9	28	29	9	11	19	20	8	9	11	12	15.3	17.3	10	10	18	18	9	9
44	11	12	9	10	24	30	9	11	20	20	8	8	10	12	15.3	18	10	10	18.3		9	9
45	11	13	8	10	27	29	11	11	20	20	8	10	11	12	14	15.3	12	15	16.3	18.3	9	9
46	11	12	8	10	24	28	9	9	20	20	8	9	11	12	14	15.3	10	12	18		9	9
47	11	12	10	10	27	29	9	9	20	20	9	10	11	11	14	14	10	12	18.3	18.3	9	9
48	11	11	6	8	28	30	9	9	19	20	8	8	10	12	17.3	18	10	10	18	19	9	9
49	11	13	6	6	25	30	11	12	18	19	9	9	11	12	14	15	12	15	19		9	9
50	13	13	8	8	24	30	9	12	19	20	8	10	12	12	18	18	10	12	18.3	19	9	9
51	11	13	9	9	24	24	11	11	22	22	8	8	11	11	16	16	12	13	18.2		9	9
52	13	13	9	10	24	24	11	11	22	22	10	10	10	11	14	17	10	16	18.2		9	9
53	12	13	9	9	24	30	9	11	18	20	8	8	12	12	12	16	16	16	19.3		9	9
54	11	12	8	9	24	25	11	11	22	22	8	10	11	11	14	15	13	15	18.3		9	9
55	12	12	8	9	25	29	9	11	16	18	8	8	11	12	11	18	12	15	18	19.3	9	9
56	9	13	6	8	24	24	11	11	19	22	8	8	11	12	17	18	10	10	18	21.3	9	9
57	12	12	8	8	24	25	11	11	20	22	8	10	11	12	17	17	10	12	18		9	9
58	12	13	8	8	24	25	11	11	20	20	8	8	11	12	11	17.3	12	15	18		9	9
59	13	13	9	9	24	24	9	11	22	22	8	9	12	13	11	11	12	13	20.3		9	9
60	13	14	8	9	24	24	11	11	18	21	7	8	11	11	11	16.3	10	10	14.3		9	10
61	13	13	6	9	24	24	9	11	18	20	8	8	11	12	14	15	10	14	18	18	9	9
62	12	13	9	10	24	25	11	11	18	22	8	10	11	11	11	17	10	16	18	18.2	9	9
63	11	13	9	9	24	25	9	9	18	22	8	8	12	13	11	17.3	12	13	20.3		9	9
64	13	13	8	9	25	30	9	9	19	20	8	8	11	11	11	11	15	16	14.3		9	10
65	12	13	8	9	25	25	11	11	20	21	8	8	11	12	12	15	12	13	14.3		9	10
66	12	12	8	9	24	25	11	11	18	22	8	10	11	13	16	17	10	12	21.3		9	9
67	13	13	6	10	25	25	11	11	21	22	8	9	11	12	15	17	13	13	19	20.3	9	9
68	12	12	8	9	25	25	9	11	18	21	8	8	11	11	15	16.3	13	13	18	18.2	9	9

## Sheet: Allele_frequencies
Supplementary Table 2. Definition of the behavioral variables and raw behavioral and genetic data used in the analyses
Allele frequency values of the investigated microsatellite loci observed in the stocks separately and altogether
Regarding the allele numbers calculated in the stocks (N):
N=136 for kenneled (KEN) dogs, N=54 for family (FAM) dogs, and N= 190 for the whole beagle population (ALL).
For the X chromosome localised marker FH2584 N=85 for the kenneled dogs, N=43 for the family dogs and N=128 for the whole population
Colour represents the applied fluorescent dye on the locus. Blue: 6-FAM, Green: VIC, Red: PET, Black: NED.
	PEZ1			PEZ5			PEZ3			PEZ21			PEZ16			REN124F09			PEZ19			WILMS-TF			FH2054			FH2584			vWF.X
Allele	KEN	FAM	ALL	KEN	FAM	ALL	KEN	FAM	ALL	KEN	FAM	ALL	KEN	FAM	ALL	KEN	FAM	ALL	KEN	FAM	ALL	KEN	FAM	ALL	KEN	FAM	ALL	KEN	FAM	ALL	KEN	FAM	ALL
6				0.118	0.13	0.121
7																0.044	0.222	0.095
8				0.426	0.426	0.426					0.019	0.005				0.662	0.37	0.579
9	0.029		0.021	0.316	0.444	0.353				0.287	0.241	0.274				0.162	0.185	0.168													0.89	0.815	0.868
10				0.14		0.1				0.066	0.074	0.068				0.096	0.222	0.158	0.096	0.111	0.1				0.25	0.037	0.189				0.11	0.185	0.132
11	0.199	0.481	0.279							0.588	0.537	0.574							0.515	0.759	0.584	0.066		0.047	0.037	0.074	0.047
12	0.324	0.148	0.274							0.059	0.13	0.079							0.368	0.13	0.3	0.015		0.011	0.404	0.574	0.453
13	0.426	0.333	0.4																0.022		0.016	0.074	0.13	0.089	0.132	0.074	0.116
14	0.015		0.011																			0.213	0.352	0.253	0.029		0.021
14.3																							0.019	0.005				0.071		0.047
15	0.007	0.037	0.016																			0.088	0.167	0.111	0.103	0.241	0.142
15.3																						0.125	0.185	0.142
16													0.029	0.019	0.026							0.118		0.084	0.044		0.032
16.3																						0.044	0.019	0.037				0.012		0.008
17													0.015	0.093	0.037							0.081	0.056	0.074
17.3																						0.066	0.056	0.063				0.059	0.023	0.047
18													0.287	0.056	0.221							0.11	0.019	0.084				0.282	0.442	0.336
18.2																												0.082	0.163	0.109
18.3																												0.129	0.023	0.094
19													0.103	0.204	0.132													0.235	0.233	0.234
19.3																												0.047	0.093	0.063
20													0.301	0.352	0.316														0.023	0.008
20.3																												0.059		0.039
21													0.118	0.093	0.111
21.3																												0.024		0.016
22													0.14	0.13	0.137
23														0.019	0.005
24							0.36	0.407	0.374				0.007	0.037	0.016
25							0.257	0.204	0.242
26								0.019	0.005
27							0.118	0.111	0.116
28							0.081		0.058
29							0.074	0.148	0.095
30							0.11	0.111	0.111

## Sheet: Genotype_counts
Supplementary Table 2. Definition of the behavioral variables and raw behavioral and genetic data used in the analyses
Genotype counts observed at the microsatellite loci investigated in the stocks separately and overall
Sample numbers are N=68 for the kenneled (KEN) stock, N=27 for the family (FAM) stock and N=95 for the whole population (ALL).
Colour represents the applied fluorescent dye on the locus. Blue: 6-FAM, Green: VIC, Red: PET, Black: NED.
PEZ1				PEZ5				PEZ3				PEZ21				PEZ16				REN124F09				PEZ19				WILMS-TF				FH2054				FH2584				vWF.X
Genotype	KEN	FAM	ALL	Genotype	KEN	FAM	ALL	Genotype	KEN	FAM	ALL	Genotype	KEN	FAM	ALL	Genotype	KEN	FAM	ALL	Genotype	KEN	FAM	ALL	Genotype	KEN	FAM	ALL	Genotype	KEN	FAM	ALL	Genotype	KEN	FAM	ALL	Genotype	KEN	FAM	ALL	Genotype	KEN	FAM	ALL
9/13	4	0	4	6/6	1	1	2	24/24	10	6	16	8/12	0	1	1	16/18	4	0	4	7/7	1	0	1	10/11	7	5	12	11/11	2	0	2	10/10	7	0	7	14.3/-	6	0	6	9/9	53	18	71
11/11	3	7	10	6/8	6	4	10	24/25	12	3	15	9/9	8	2	10	16/19	0	1	1	7/8	3	6	9	10/12	6	1	7	11/16.3	1	0	1	10/11	2	0	2	16.3/18.3	1	0	1	9/10	15	9	24
11/12	7	2	9	6/9	4	1	5	24/26	0	1	1	9/10	4	0	4	17/18	1	0	1	7/9	1	3	4	11/11	18	16	34	11/17	1	0	1	10/12	12	1	13	17.3/-	5	0	5
11/13	14	10	24	6/10	4	0	4	24/27	2	1	3	9/11	16	7	23	17/20	0	3	3	7/10	0	3	3	11/12	26	4	30	11/17.3	2	0	2	10/13	1	0	1	17.3/18.3	0	1	1
12/12	11	0	11	8/8	12	4	16	24/28	4	0	4	9/12	3	2	5	17/21	1	0	1	8/8	29	2	31	11/13	1	0	1	11/18	1	0	1	10/14	1	0	1	18/-	8	5	13
12/13	14	6	20	8/9	19	11	30	24/29	5	3	8	10/10	1	0	1	17/22	0	2	2	8/9	14	4	18	12/12	8	1	9	12/15	1	0	1	10/15	2	1	3	18/18	4	4	8
12/14	1	0	1	8/10	9	0	9	24/30	6	2	8	10/11	3	4	7	18/18	3	0	3	8/10	15	6	21	12/13	2	0	2	12/16	1	0	1	10/16	2	0	2	18/18.2	2	1	3
13/13	12	0	12	9/9	8	6	14	25/25	8	2	10	11/11	28	8	36	18/19	4	0	4	9/9	3	0	3					13/13	0	1	1	11/12	1	3	4	18/18.3	2	0	2
13/14	1	0	1	9/10	4	0	4	25/27	2	1	3	11/12	5	2	7	18/20	14	1	15	9/10	1	3	4					13/14	1	4	5	11/13	2	0	2	18/19	2	2	4
13/15	1	2	3	10/10	1	0	1	25/29	1	1	2	12/12	0	1	1	18/21	4	0	4	10/10	1	0	1					13/15	2	0	2	11/15	0	1	1	18/19.3	1	2	3
								25/30	4	2	6					18/22	6	0	6									13/15.3	1	0	1	12/12	12	10	22	18/20	0	1	1
								27/27	3	1	4					18/23	0	1	1									13/17.3	0	1	1	12/13	7	3	10	18/21.3	1	0	1
								27/28	2	0	2					18/24	0	1	1									13/16	1	0	1	12/14	2	0	2	18.2/-	5	2	7
								27/29	2	1	3					19/19	1	0	1									13/17	2	0	2	12/15	8	4	12	18.2/18.2	0	2	2
								27/30	2	1	3					19/20	6	6	12									13/18	3	0	3	12/16	1	0	1	18.3/-	4	0	4
								28/29	2	0	2					19/21	1	2	3									14/14	3	2	5	13/13	2	0	2	18.3/18.3	1	0	1
								28/30	3	0	3					19/22	1	2	3									14/14.3	0	1	1	13/14	1	0	1	18.3/19	2	0	2
								29/29	0	1	1					20/20	6	2	8									14/15	6	3	9	13/15	3	1	4	19/-	15	3	18
								29/30	0	1	1					20/21	6	2	8									14/15.3	6	3	9	15/15	0	3	3	19/19	0	2	2
																20/22	3	2	5									14/16	4	0	4	15/16	1	0	1	19/19.3	0	1	1
																20/24	0	1	1									14/16.3	1	0	1	16/16	1	0	1	19/20.3	1	0	1
																21/21	1	0	1									14/17	2	3	5					19.3/-	3	1	4
																21/22	1	1	2									14/17.3	2	1	3					20.3/-	4	0	4
																21/24	1	0	1									14/18	1	0	1					21.3/-	1	0	1
																22/22	4	0	4									15/15	0	1	1
																												15/15.3	0	2	2
																												15/16	1	0	1
																												15/16.3	1	0	1
																												15/17	1	0	1
																												15/17.3	0	1	1
																												15/18	0	1	1
																												15.3/15.3	1	2	3
																												15.3/16	2	0	2
																												15.3/16.3	0	1	1
																												15.3/17.3	2	0	2
																												15.3/18	4	0	4
																												16/16	2	0	2
																												16/16.3	1	0	1
																												16/17	2	0	2
																												16.3/17.3	1	0	1
																												16.3/18	1	0	1
																												17/17	1	0	1
																												17/18	1	0	1
																												17.3/18	2	0	2
																												18/18	1	0	1
